# Supplementary material for: ARID1A regulates R-loop associated DNA replication stress
Source: PLoS Genet. 2021 Apr 7;17(4):e1009238. doi: 10.1371/journal.pgen.1009238 (PMC8055027; doi:10.1371/journal.pgen.1009238)
Supplement: S2 Table — (XLSX) [file pgen.1009238.s008.xlsx]

## Sheet: Sheet1
Reagent	Source	Identifier	Dilution/Amount
Immunofluorescence
AlexaFluor 488 goat anti-mouse IgG (H+L)	Invitrogen	A11001	1:1000
AlexaFluor 568 F(ab')2 fragment of goat anti-rabbit IgG (H+L)	Invitrogen	A21069	1:1000
Anti-DNA-RNA Hybrid Antibody, clone S9.6 (mouse)	Millipore Sigma	MABE1095	1:200
Anti-FANCD2 rabbit polyclonal antibody	Novus Biologicals	NB100-182SS	1:1000
Phospho RPA32 (S33) rabbit polyclonal antibody	Bethyl	A300-246A	1:500
Rb pAb nucleolin	Abcam	ab22758	1:1000
Proximity Ligation Assay and SIRF
anti-biotin (D5A7) rabbit mab	Cell Signalling	5597S	1:200
Anti-Brg-1 Antibody (G-7) mouse monoclonal IgG1 (kappa light chain) antibody	Santa Cruz	sc-17796	1:200
Anti-DNA-RNA Hybrid Antibody, clone S9.6 (mouse)	Millipore Sigma	MABE1095	1:200
Anti-Mre11 antibody [12D7]	Abcam	ab214	1:200
Ms mAb PCNA	Abcam	ab29	1:1000
Rb pAb to RNA polymerase II CTD repeat YSPTSPS	Abcam	ab26721	1:500
Topo IIα Antibody (G-6) mouse monoclonal IgG2b κ	Santa Cruz	sc-166934	1:500
DNA fibre assay
AlexaFluor 488 goat anti-mouse IgG (H+L)	Invitrogen	A11001	1:50
Anti-BrdU (B44)	BD Biosciences	347580	1:25
Anti-BrdU antibody [BU1/75 (ICR1)] - Proliferation Marker	Abcam	ab6326	1:100
Goat anti-Rat IgG (H+L) Cross-Adsorbed Secondary Antibody, Alexa Fluor 488	Invitrogen	A-11006	1:50
DRIP and ChIP-qPCR
Anti-DNA-RNA Hybrid Antibody, clone S9.6 (mouse)	Millipore Sigma	MABE1095	1:200
Normal Mouse IgG	Millipore Sigma	12-271	3µg
Rb pAb to RNA polymerase II CTD repeat YSPTSPS	Abcam	ab26721	3µg
Topo IIα Antibody (G-6) mouse monoclonal IgG2b κ	Santa Cruz	sc-166934	3µg
Immunoprecipitation and Western blotting
Anti-ARID1A Antibody (PSG3) mouse monoclonal IgG1 (kappa light chain) antibody	Santa Cruz	sc-32761	1:250
Anti-Brg-1 Antibody (G-7) mouse monoclonal IgG1 (kappa light chain) antibody	Santa Cruz	sc-17796	1:250
Anti-β-Actin Antibody (C4) mouse monoclonal IgG1 κ	Santa Cruz	sc-47778	1:5000
Goat anti-antigen: mouse IgG (H+L) HRP	Thermo Scientific	#31432	1:5000
Goat anti-Rabbit IgG (H+L) Cross Adsorbed Secondary Antibody HRP	Invitrogen	31462	1:5000
Histone H2A.X (D17A3) XP® Rabbit mAb	Cell Signalling	#7631	1:500
Lamin-B1 (8D1)	Santa Cruz	sc-56144	1:500
Phospho RPA32 (S33) rabbit polyclonal antibody	Bethyl	A300-246A	1:1000
Rabbit pAb histone H3	Abcam	ab1791	1:2000
RanBP-3 (C-5)	santa cruz	sc-373678	1:1000
SMARCC1/BAF155 (D7F8S) rabbit mAb	Cell Signalling	11956S	1:1000
Topo IIα Antibody (G-6) mouse monoclonal IgG2b κ	Santa Cruz	sc-166934	1:1000
